# Supplementary material for: Validation of the Palliative Care and Rapid Emergency Screening (P-CaRES) Tool in Germany
Source: J Clin Med. 2025 Mar 23;14(7):2191. doi: 10.3390/jcm14072191 (PMC11989907; doi:10.3390/jcm14072191)
Supplement: Supplementary file 1 [file jcm-14-02191-s001.zip]

Archive with 1 entries (1 files):
- jcm-3512769-supplementary.pdf
